# Supplementary material for: The Performance of the Four Anaerobic Blood Culture Bottles BacT/ALERT-FN, -FN Plus, BACTEC-Plus and -Lytic in Detection of Anaerobic Bacteria and Identification by Direct MALDI-TOF MS
Source: PLoS One. 2015 Nov 10;10(11):e0142398. doi: 10.1371/journal.pone.0142398 (PMC4640713; doi:10.1371/journal.pone.0142398)
Supplement: S1 File — (XLSX) [file pone.0142398.s001.xlsx]

## Sheet: Detection and TTD All
AP nummber	Microorganism	BacT/ALERT FN	BacT/ALERT FN plus	BACTEC plus Anaerobic/F	BACTEC Lysis
1	Alistipes finegoldii	49			74
2	Bacteroides fragilis	29.52	48	31.18	21.35		False Negative
3	Bacteroides fragilis	22.08	38.64	35.19	16.33
4	Bacteroides fragilis	21.84	43.02	31.58	17.02		No Growth
5	Bacteroides fragilis	23.52	36.72	29.08	17.01
6	Bacteroides fragilis	22.32	37.68	27.58	16.33
7	Bacteroides fragilis	23.76	69.12		22.04
8	Bacteroides fragilis	23.76	49.02	31.01	19.04
9	Bacteroides fragilis	28.32		30.4	18.04
10	Bacteroides fragilis	25.02	51		18.12
11	Bacteroides fragilis	21.6	30.48	26	17.05
12	Bacteroides fragilis	26.04	35.76	27.51	16.35
13	Bacteroides fragilis		44.16	35.05	17.05
14	Bacteroides fragilis	22	58	25	16
15	Bacteroides fragilis	17	43	18	21
16	Bacteroides fragilis	25	27	49	18
17	Bacteroides fragilis	23		29	22
18	Bacteroides fragilis	15	36	25	11
19	Bacteroides fragilis	22	40		16
20	Bacteroides fragilis	24	53	28	17
21	Bacteroides fragilis	26	48	27	18
22	Bacteroides fragilis	23	38	28	18
23	Bacteroides fragilis	25	53	28	18
24	Bacteroides fragilis	25	42	31	20
25	Bacteroides fragilis	15	44	24	13
26	Bacteroides fragilis	23	36	26	21
27	Bacteroides fragilis	15	36	23	11
28	Bacteroides fragilis	24	43	31	20
29	Bacteroides fragilis	28	38	24	18
30	Bacteroides fragilis	25	39	21	18
31	Bacteroides fragilis	23	36	24	19
32	Bacteroides fragilis	25	36	27	18
33	Bacteroides fragilis	24.48		23.18	17.06
34	Bacteroides fragilis	23	32	25	17
35	Bacteroides fragilis	23	53	34	23
36	Bacteroides fragilis	26	43	27	19
37	Bacteroides ovatus	30	71.04	58.42	27.57
38	Bacteroides ovatus	23.52	38.88	27.57	16.32
39	Bacteroides ovatus				27.35
40	Bacteroides ovatus	27	28	51	23
41	Bacteroides thetaiotaomicron	28.56	59.28	60.55	26.29
42	Bacteroides thetaiotaomicron	23.52	53.04	54.3	23.06
43	Bacteroides thetaiotaomicron	30	44.64
44	Bacteroides thetaiotaomicron			45.24	22.11
45	Bacteroides thetaiotaomicron			45.25	26.03
46	Bacteroides thetaiotaomicron	33.12	49.02	29.43	31.44
47	Bacteroides thetaiotaomicron	15.84		34.23	14.07
48	Bacteroides thetaiotaomicron	27.06		47.54	27.41
49	Bacteroides thetaiotaomicron	19	60	29	11
50	Bacteroides thetaiotaomicron	61	44	59	27
51	Bacteroides thetaiotaomicron	61	61	46	30
52	Bacteroides thetaiotaomicron	61	24	50	23
53	Bacteroides vulgatus	42	60	40	99
54	Bacteroides vulgatus	45	61	49	31
55	Bacteroides vulgatus	31	42	43	26
56	Bifdobacterium breve	40.08		68.17	21.33
57	Bifidobacterium breve		72.96	78.56	26.16
58	Clostridium cadaveris	15.06	39.06	18.19	13.49
59	Clostridium cadaveris	18		24.06	24.46
60	Clostridium clostridioforme	50.04		49.59	33.35
61	Clostridium hathewayi	19	50	22	19
62	Clostridium perfringens	12.72	20.88	12.59	9.58
63	Clostridium perfringens	15.06	18.72	13.24	10.44
64	Clostridium perfringens	16	21
65	Clostridium perfringens	19	22	11	8
66	Clostridium perfringens	12	25	13	8
67	Clostridium perfringens	28		24	9
68	Clostridium perfringens	10.56	13.2	9.05	7.25
69	Clostridium perfringens	12.96	17.28	11.5	9.3
70	Clostridium perfringens	16.08	26.64	16.07	9.07
71	Clostridium perfringens	13.02		11.59	8.59
72	Clostridium perfringens	12.48	19.92	10.3	8.3
73	Clostridium perfringens	12.72	16.56	11.07	8.17
74	Clostridium perfringens	11.76	17.04	11.18	8.38
75	Clostridium ramosum	13.2	16.56	12.56	10.36
76	Clostridium ramosum	13	39	28	11
77	Clostridium ramosum	17	28	19	23
78	Clostridium septicum	19	32	16	18
79	Clostridium septicum		17		12
80	Clostridium innocuum	24	31	20	15
81	Clostridium tertium	12.72	14.88	12.27	10.27
82	Eggertella lenta	32.64		42.38
83	Eggertella lenta	29.04	39.84	38.3
84	Eggerthella lenta	29.76
85	Eggerthella lenta	26	45
86	Fusobacterium mortiferum	77	62	68	37
87	Fusobacterium nucleatum	25.68	49.92	64.2	40.08
88	Fusobacterium nucleatum	33.06			43.44
89	Fusobacterium nucleatum			72	45
90	Fusobacterium specis	48	61	81	46
91	Lactobacillus species	27.36	26.88	25.2	18.35
92	Parabacterodides goldsteninii	38	51	101	24
93	Prevotella buccae	19	22		75
94	Prevotella buccae		108	72	36
95	Propionibacterium acnes				119.12
96	Propionibacterium acnes				97.01
97	propionibacterium species		111.84		76.43
98	Veillonella parvula	28	27	43	36
99	Veillonella parvula	16.8	19.68	16.35	15.05
100	veillonella atypica	23.52	28.56	25.08	22.38

## Sheet: MALDI-TOF results
AP nummber	Microorganism		BACT/ALERT FN			BACT/ALERT FN PLUS			BACTEC PLUS			BACTEC LYTIC
1	Bacteriodes fragilis	2.37	2.33	2.375	2.169	1.978	1.49	2.35	2.313	2.419	2.077	2.197	1.466
2	Bacteriodes fragilis	2.251	2.287	2.3	2.334	2.29	2.179	2.128	2.093	<0	2.093	2.211	1.997		> 2
3	Bacteriodes fragilis	2.34	2.346	2.26	2.342	2.54	2.217				2.042	2.062	2.144		1.99 - 1.7
4	Bacteriodes fragilis	2.322	2.244	2.318	2.175	2.376	2.323	2.327	2.417	2.235	2.321	2.323	2.273		< 1.7 ID.
5	Bacteroides fragilis	<0	<0	<0							1.958	2.026	2.005		No ID.
6	Bacteroides fragilis	2.235	2.22	2.296	2.194	2.211	2.165	2.175	2.25	2.213	2.418	2.417	2.428
7	Bacteroides fragilis	1.475	1.193	1.132							2.285	2.2	2.278
8	Bacteroides fragilis										2.061	2.126	2.007
9	Bacteroides fragilis	2.277	2.154	2.23	2.136	2.2	2.17	1.998	2.04	2.139	2.093	2.277	2.22
10	Bacteroides fragilis	1.528	0.949	1.259	1.331	<0	1.282	1.69	1.595	<0	<0	1.086	<0
11	Bacteroides fragilis	2.338	2.33	2.305	2.226	1.572	1.952	2.287	2.223	2.258	2.16	1.815	2.233
12	Bacteroides fragilis	2.234	2.405	2.372	2.275	2.206	2.208	2.358	2.335	2.309	2.289	2.269	2.323
13	Bacteroides fragilis	2.326	<0	2.231	2.08	2.323	2.106	2.302	2.185	2.183	2.028	2.13	2.191
14	Bacteroides fragilis	2.246	2.226	<0	2.391	2.335	2.259	2.065	2.217	2.003	2.113	2.158	1.976
15	Bacteroides fragilis	2.179	2.159	2.107	2.4	2.343	2.327	1.881	1.47	1.764	2.183	2.224	2.052
16	Bacteroides fragilis	2.135	2.155	2.007	2.215	2.086	2.14	2.033	0.996	1.943	2.253	2.317	2.242
17	Bacteroides fragilis	2.259	2.308	2.228	2.322	2.279	2.258	2.408	2.329	2.423	1.616	<0	<0
18	Bacteroides fragilis	2.365	2.313	2.301	2.24	2.223	2.208	2.292	2.3	2.104	2.09	2.028	2.053
19	Bacteroides fragilis	2.053	2.138	<0	1.623	1.73	1.714	1.563	1.635	1.51	1.027	1.098	<0
20	Bacteroides fragilis	2.298	2.34	2.324	2.394	2.3	2.231	2.279	2.3	2.237	2.242	2.315	2.384
21	Bacteroides fragilis	<0	<0	1.991	2.39	2.343	2.367	2.333	2.386	2.342	2.1	2.015	2.023
22	Bacteroides fragilis	2.299	2.208	2.469	2.266	2.202	2.268	2.187	2.279	2.318	2.231	<0	2.248
23	Bacteroides fragilis	2.262	2.231	2.26	2.199	2.167	2.245	2.109	2.176	<0	2.22	2.263	2.288
24	Bacteroides fragilis	2.242	<0	2.076	1.897	1.835	1.671	2.217	2.123	2.191	2.175	2.085	2.11
25	Bacteroides fragilis	2.228	2.237	2.384	2.27	2.271	2.331	2.222	2.23	2.123	2.284	2.259	2.21
26	Bacteroides fragilis	1.926	1.93	2.06	2.24	2.215	2.221	2.428	2.332	2.387	<0	1.042	<0
27	Bacteroides fragilis	2.004	<0	2.054	2.189	2.245	2.132	2.191	2.271	2.221	1.984	1.838	1.828
28	Bacteroides fragilis	<0	<0	2.326	2.25	2.303	2.212	2.239	2.223	2.213	1.907	<0	1.998
29	Bacteroides ovatus	1.099	0.994	1.079	1.549	1.461	1.573	1.924	2.031	1.995
30	Bacteroides ovatus	1.929	1.784	1.725	2.161	2.025	1.945	1.994	2.081	1.847	1.712	1.447	1.642
31	Bacteroides ovatus	2.331	1.756	2.248	1.832	2.236	2.118				2.247	2.22	2.288
32	Bacteroides thetaiotaomicron	1.707	1.829	1.563	2.015	1.944	2.015	1.756	1.785	1.604	2.076	1.975	2.045
33	Bacteroides thetaiotaomicron	2.117	2.188	2.105	2.149	2.079	2.1	2.14	1.99	1.78	1.882	2.013	1.92
34	Bacteroides thetaiotaomicron	2.034	1.913	1.866	1.901	1.953	1.901	1.952	<0	<0	1.817	1.785	1.773
35	Bacteroides thetaiotaomicron	1.816	1.673	1.928	1.512	1.662	1.589	1.957	2.058	1.995	1.154	1.186	1.648
36	Bacteroides thetaiotaomicron	1.738	1.66	2.032	2.022	1.644	2.147	1.93	2.031	1.58	1.559	1.726	1.482
37	Bacteroides thetaiotaomicron	1.996	1.888	1.988	2.117	2.042	2.039	2.069	2.042	1.815	2.125	1.984	1.977
38	Bacteroides thetaiotaomicron	1.909	2.136	1.837	2.134	2.116	1.84	1.954	1.821	2.007	2.024	2.056	1.923
39	Bacteroides vulgatus	1.121	1.235	0.928	1.995	1.653	1.932	<0	<0	1.811	1.188	1.677	<0
40	Bacteroides vulgatus	1.707	1.795	1.778	1.795	1.632	1.509	1.87	1.851	1.809	1.889	1.843	1.847
41	Bacteroides vulgatus	2.059	2.104	1.94	2.035	2.063	2.046	2.035	2.063	2.046	1.509	<0	1.367
42	Clostridium cadaveris				1.862	1.705	1.892	2.233	2.147	2.254	2.071	2.092	2.023
43	Clostridium hathewayi	<0	<0	<0	1.725	<0	1.778	1.169	2.064	<0	<0	1.086	<0
44	Clostridium innocuum	<0	<0	<0	1.83	1.832	1.712	2.019	2.109	1.975	1.859	1.892	1.823
45	Clostridium perfringens	1.298	<0	1.175	1.734	2.129	1.746	1.134	1.127	<0	1.046	1.165	1.169
46	Clostridium perfringens	2.325	2.277	2.381	1.001	0.984	1.134	2.287	2.414	2.206	1.196	1.33	1.337
47	Clostridium perfringens	2.349	2.276	2.387	1.6	1.641	1.769	2.385	2.178	2.262	<0	<0	1.969
48	Clostridium perfringens	1.719	1.552	1.712	1.608	1.191	1.316	1.966	2.038	2.162	1.102	1.262	0.979
49	Clostridium perfringens	1.967	1.853	2.063	1.978	2.235	2.279	2.142	2.094	2.18	1.768	1.721	1.875
50	Clostridium perfringens	1.863	1.771	1.753	1.423	1.575	1.562	2.146	2.315	2.276	2.122	2.186	2.255
51	Clostridium perfringens	1.312	1.376	<0	<0	<0	<0	<0	<0	<0	1.7	1.7	1.7
52	Clostridium perfringens	2.031	2.063	2.076	2.361	2.306	2.212	2.172	2.143	2.046	1.263	1.33	<0
53	Clostridium perfringens	1.78	1.822	1.88	2.205	2.279	2.109	2.366	2.27	2.237	2.237	2.229	2.195
54	Clostridium perfringens	1.7	1.7	1.7	2.177	2.122	2.125	2.234	<0	2.118	2.111	2.119	1.99
55	Clostridium ramosum	1.77	1.72	<0	1.343	1.548	1.281	0.93	1.262	1.194	1.387	1.451	1.699
56	Clostridium ramosum	1.927	1.654	1.968	1.098	<0	<0	1.752	1.661	1.692	1.018	1.143	1.041
57	Clostridium ramosum	2.149	0	2.048	<0	1.764	1.629	2.09	2.089	1.988	<0	1.089	1.213
58	Clostridium septicum	2.034	2.119	2.099	1.841	1.786	1.649	2.345	2.332	2.312	1.874	1.855	1.778
59	Clostridium tertium	2.083	2.103	<0	1.933	1.97	<0	2.105	2.13	2.088	1.932	1.966	2.005
60	Fusobacterium mortiferum	1.178	1.582	<0	1.197	1.195	1.191	1.144	<0	1.306	1.424	1.31	0
61	Fusobacterium nucleatum	<0	<0	<0				1.847	1.947	1.908	2.167	1.99	2.007
62	Fusobacterium nucleatum	1.479	1.427	1.409							1.239	1.119	1.397
63	Lactobacillus species										1.14	0.939	1.271
64	Parabacterodides goldsteninii	2.207	2.205	2.171	2.088	2.099	2.236	<0	1.652	<0	2.073	1.842	1.86
65	veillonella atypica	1.6	1.458	<0	1.796	1.7	<0	1.7	1.479	1.38	1.386	1.321	1.44
66	Veillonella parvula	1.7	<0	<0	<0	<0	1.747	1.486	1.214	1.202	1.75	<0	1.01
67	Veillonella parvula	<0	1.988	<0	1.781	1.752	1.802	0.986	1.099	1.053	1.834	1.859	1.642

## Sheet: Time to detection
AP nummber	Microorganism	BacT/ALERT FN	BacT/ALERT FN p	BACTEC plus	BACTEC Lysis
1	Bacteroides fragilis	29.5	48	31.2	21.4
2	Bacteroides fragilis	22.1	38.6	35.2	16.3
3	Bacteroides fragilis	21.8	43	31.6	17
4	Bacteroides fragilis	23.5	36.7	29.1	17
5	Bacteroides fragilis	22.3	37.7	27.6	16.3
6	Bacteroides fragilis	23.8	49	31	19
7	Bacteroides fragilis	21.6	30.48	26	17.1
8	Bacteroides fragilis	26	35.8	27.5	16.4
9	Bacteroides fragilis	22	58	25	16
10	Bacteroides fragilis	17	43	18	21
11	Bacteroides fragilis	25	27	49	18
12	Bacteroides fragilis	15	36	25	11
13	Bacteroides fragilis	24	53	28	17
14	Bacteroides fragilis	26	48	27	18
15	Bacteroides fragilis	23	38	28	18
16	Bacteroides fragilis	25	53	28	18
17	Bacteroides fragilis	25	42	31	20
18	Bacteroides fragilis	15	44	24	13
19	Bacteroides fragilis	23	36	26	21
20	Bacteroides fragilis	15	36	23	11
21	Bacteroides fragilis	24	43	31	20
22	Bacteroides fragilis	28	38	24	18
23	Bacteroides fragilis	25	39	21	18
24	Bacteroides fragilis	23	36	24	19
25	Bacteroides fragilis	25	36	27	18
26	Bacteroides fragilis	23	32	25	17
27	Bacteroides fragilis	23	53	34	23
28	Bacteroides fragilis	26	43	27	19
29	Bacteroides ovatus	30	71	58.4	27.6
30	Bacteroides ovatus	23.5	38.9	27.6	16.3
31	Bacteroides ovatus	27	28	51	23
32	B. thetaiotaomicron	28.6	59.3	60.6	26.3
33	B. thetaiotaomicron	23.5	53	54.3	23.1
34	B. thetaiotaomicron	33.1	49	29.4	31.4
35	B. thetaiotaomicron	19	60	29	11
36	B. thetaiotaomicron	61	44	59	27
37	B. thetaiotaomicron	61	61	46	30
38	B. thetaiotaomicron	61	24	50	23
39	Bacteroides vulgatus	42	60	40	99
40	Bacteroides vulgatus	45	61	49	31
41	Bacteroides vulgatus	31	42	43	26
42	Clostridium cadaveris	15.1	39.1	18.2	13.5
43	Clostridium hathewayi	19	50	22	19
44	Clostridium perfringens	12.7	20.9	12.6	9.6
45	Clostridium perfringens	15.1	18.7	13.2	10.4
46	Clostridium perfringens	19	22	11	8
47	Clostridium perfringens	12	25	13	8
48	Clostridium perfringens	10.6	13.2	9.1	7.3
49	Clostridium perfringens	13	17.3	11.5	9.3
50	Clostridium perfringens	16.1	26.6	16.1	9.1
51	Clostridium perfringens	12.5	19.9	10.3	8.3
52	Clostridium perfringens	12.7	16.6	11.1	8.2
53	Clostridium perfringens	11.8	17	11.2	8.4
54	Clostridium ramosum	13.2	16.6	12.6	10.4
55	Clostridium ramosum	13	39	28	11
56	Clostridium ramosum	17	28	19	23
57	Clostridium septicum	19	32	16	18
58	Clostridium innocuum	24	31	20	15
59	Clostridium tertium	12.7	14.9	12.3	10.3
60	Fusobacterium mortiferum	77	62	68	37
61	Fusobacterium nucleatum	25.7	49.9	64.2	40.1
62	Fusobacterium specis	48	61	81	46
63	Lactobacillus species	27.4	26.9	25.2	18.4
64	Parabacterodides goldsteninii	38	51	101	24
65	Veillonella parvula	28	27	43	36
66	Veillonella parvula	16.8	19.7	16.4	15.1
67	veillonella atypica	23.5	28.6	25.1	22.4
	Average(Mean)	25.0925	38.4833	30.9343	19.9254
	Standard deviation	12.7635	13.9985	17.8397	12.6536
	Median	23.5	38	27	18
	min-max	10,6-61	14,9-61	9,1-101	7,3-46
	Count Numbers	67	67	67	67
